# Supplementary material for: Structure and Microbiological Activity of 1H-benzo[d]imidazole Derivatives
Source: Int J Mol Sci. 2023 Feb 7;24(4):3319. doi: 10.3390/ijms24043319 (PMC9961232; doi:10.3390/ijms24043319)
Supplement: Supplementary file 1 [file ijms-24-03319-s001.zip]

Archive with 1 entries (1 files):
- ijms-2141520-supplementary.pdf
